# Supplementary material for: Comparative Modeling and Analysis of Extremophilic D-Ala-D-Ala Carboxypeptidases
Source: Biomolecules. 2023 Feb 9;13(2):328. doi: 10.3390/biom13020328 (PMC9953012; doi:10.3390/biom13020328)
Supplement: Supplementary file 1 [file biomolecules-13-00328-s001.zip]

Archive with 3 entries (3 files):
- psn_snapshots.zip
- trajectory_pdbs.zip
- pdb_snapshots.zip
